# Supplementary material for: Cytokines as Potential Biomarkers of Clinical Characteristics of Schizophrenia
Source: Life (Basel). 2022 Nov 25;12(12):1972. doi: 10.3390/life12121972 (PMC9784438; doi:10.3390/life12121972)
Supplement: Supplementary file 1 [file life-12-01972-s001.zip]

Archive with 1 entries (1 files):
- life-1997055-supplementary.pdf
